# Supplementary material for: Photoconverted cells allow rapid assessment of vaccine adjuvant potency in mice
Source: iScience. 2025 Jun 5;28(7):112774. doi: 10.1016/j.isci.2025.112774 (PMC12221512; doi:10.1016/j.isci.2025.112774)
Supplement: Document S2. Tables S1–S9 [file mmc2.zip]

Archive with 1 entries (1 files):
- isci_00112774_Sup Tables 20250522 revised.rar
